# Supplementary material for: Systematic Identification of Oncogenic EGFR Interaction Partners
Source: J Mol Biol. 2017 Jan 20;429(2):280–94. doi: 10.1016/j.jmb.2016.12.006 (PMC5240790; doi:10.1016/j.jmb.2016.12.006)
Supplement: Supplementary Table 1 — Bioinformatic analysis of hits. [file mmc2.xls]

## Sheet: Sheet3
Index	Gene	UniProt	RefSeq	Known EGFR Partner	Predicted EGFR Partner	PMIDs of Prediction Studies	Signaling Domains	Up-regulated in lung cancer (# datasets)	Down-regulated in lung cancer (# datasets)	Number of prognostic lung cancer signatures	No. PPI partners in EGFR pathway	Enrichment for PPI partners in EGFR pathway (P-value)
1	AMPH, var 2	P49418	NM_139316	n	y	25402006	BAR,SH3	5	1	0	6 (of 45 known partners)	9.81839e-06
2	DDX17, var 1	Q92841	NM_006386	n	y	25402006		1	5	1	5 (of 136 known partners)	0.0179399
3	MBIP	Q9NS73	NM_016586	n	y	25402006		0	6	0	2 (of 52 known partners)	0.113655
4	TACC3	Q9Y6A5	NM_006342	n	y	23023127		10	0	1	1 (of 29 known partners)	0.277011
5	USP33	Q8TEY7	NM_015017	n	y	23023127		2	7	0	1 (of 30 known partners)	0.28506
6	DOK3	Q7L591	NM_024872	n	y	25402006	PH	0	3	0	4 (of 14 known partners)	1.35161e-05
7	SKAP2	O75563	NM_003930	n	y	25402006	PH,SH3	1	4	0	3 (of 24 known partners)	0.00229897
8	APBB1IP	Q7Z5R6	NM_019043	n	n		PH	0	3	0	0 (of 15 known partners)	1
9	BCL6	P41182	NM_001706	n	n			0	11	0	6 (of 124 known partners)	0.00261698
10	ENAH	Q8N8S7	NM_018212	n	n			3	0	0	1 (of 38 known partners)	0.346327
11	LZTS2	Q9BRK4	NM_032429	n	n			0	1	0	2 (of 182 known partners)	0.603174
12	PHF8	Q9UPP1	XM_171233	n	n			6	0	0	0 (of 39 known partners)	1
13	PRAM1	Q96QH2	NM_032152	n	n		SH3	0	3	0	1 (of 27 known partners)	0.260641
14	TUFT1	Q9NNX1	NM_020127	n	n			4	0	0	0 (of 11 known partners)	1
15	DIAPH1	O60610	NM_001173	n	n		FH2	0	7	0	1 (of 42 known partners)	0.374974
16	RIM2	Q9UQ26	XM_116765	n	n		C2,PDZ	5	2	0	2 (of 19 known partners)	0.0185459
17	SHKBP1	Q8TBC3	NM_138392	n	n		WD40	0	0	0	3 (of 15 known partners)	0.000556187
18	ST5	P78524	NM_005418	n	n			1	7	0	1 (of 4 known partners)	0.0437188
19	CNK2	Q8WXI2	NM_014927	n	n			0	4	0	1 (of 19 known partners)	0.191394
